# Supplementary material for: The Vascular Function of Resistance Arteries Depends on NADPH Oxidase 4 and Is Exacerbated by Perivascular Adipose Tissue
Source: Antioxidants (Basel). 2024 Apr 23;13(5):503. doi: 10.3390/antiox13050503 (PMC11118120; doi:10.3390/antiox13050503)
Supplement: Supplementary file 1 [file antioxidants-13-00503-s001.zip]

Archive with 1 entries (1 files):
- antioxidants-2949598-supplementary.pdf
